# Supplementary material for: Antibacterial Activity Potential of Industrial Food Production Waste Extracts against Pathogenic Bacteria: Comparative Analysis and Characterization
Source: Foods. 2024 Jun 17;13(12):1902. doi: 10.3390/foods13121902 (PMC11203380; doi:10.3390/foods13121902)
Supplement: Supplementary file 1 [file foods-13-01902-s001.zip]

Archive with 1 entries (1 files):
- foods-3032421-supplementary.pdf
